# Supplementary material for: GWAS for autoimmune Addison’s disease identifies multiple risk loci and highlights AIRE in disease susceptibility
Source: Nat Commun. 2021 Feb 11;12:959. doi: 10.1038/s41467-021-21015-8 (PMC7878795; doi:10.1038/s41467-021-21015-8)
Supplement: Supplementary file 5 — Supplementary Data 1 [file 41467_2021_21015_MOESM5_ESM.xlsx]

## Sheet: Ark1
k-max	Locus_code	Set	rsID	chr.	pos.	prob.	log10BF	Var_annot	Gene	DICE_eQTL_gene	DICE_eQTL_cell_type	GTEx_gene	GTEx_combined_eQTL	Encode_cCREs	H3K27Ac_7cellENCODE	Txn_Factor_ChIP
3	1	config_1	rs12041547	1	114316220	1	13.142	intron	RSBN1	BCL2L15	T_helper_var	none	none	none	none	none
3	1	config_1	rs2476601	1	114377568	1	13.142	missense	PTPN22	none	none	none	none	none	none	present
3	1	config_1	rs1237682	1	114364104	0.5	3.142	intron	PTPN22	BCL2L15	T_helper_var	PHTF1,MAGI3, RP5-1073O3.2, DCLRE1B, AP4B1-AS1, BCL2L15	var_tissues	none	none	none
3	1	config_2	rs12041547	1	114316220	1	13.142	see_above	see_above	see_above	see_above	none	see_above	see_above	see_above	see_above
3	1	config_2	rs2476601	1	114377568	1	13.142	see_above	see_above	see_above	see_above	none	see_above	see_above	see_above	see_above
3	1	config_2	rs1217413	1	114357750	0.5	3.142	intron	PTPN22	none	none	PHTF1,MAGI3, RP5-1073O3.2, DCLRE1B, AP4B1-AS1, BCL2L15	var_tissues	none	none	none
1	1	na	rs2476601	1	114377568	0.696	3.679	see_above	see_above	see_above	see_above	see_above	see_above	see_above	see_above	see_above
1	1	na	rs6679677	1	114303808	0.299	2.948	upstream	PHTF1	none	none	none	none	none	none	none
3	2	config_1	rs2352551	2	204794757	1	13.1531	intergenic	na	none	none	none	none	none	none	none
3	2	config_1	rs1896493	2	204792409	1	13.1235	intergenic	na	none	none	none	none	none	none	none
3	2	config_1	rs4452124	2	204799697	1	13.1366	upstream	ICOS	none	none	none	none	proximal_enhancer_like_signature	none	none
1	2	na	rs11571303	2	204707138	0.220525	2.78085	intergenic	na	none	none	CTLA4	testis	none	none	none
1	2	na	rs1896493	2	204792409	0.101884	2.38397	see_above	see_above	see_above	see_above	see_above	see_above	see_above	see_above	see_above
1	2	na	rs3087243	2	204738919	0.0583203	2.12111	downstream	CTLA4	none	none	CTLA4	testis,lung	distal_enhancer_like_signature	none	present
3	3	config_1	rs9864529	3	188105056	1	11.8614	intron	LPP	none	none	none	none	none	none	none
3	3	config_1	rs2889896	3	188102716	1	13.2361	intron	LPP	none	none	none	none	none	none	none
3	3	config_1	rs4686955	3	188106379	0.872999	4.07334	intron	LPP	none	none	none	none	none	NHEK_cells	none
1	3	na	rs1464510	3	188112554	0.251255	2.93807	intron	LPP	none	none	none	none	none	none	present
1	3	na	rs2889896	3	188102716	0.106569	2.48886	see_above	see_above	see_above	see_above	see_above	see_above	see_above	see_above	see_above
1	3	na	rs145282249	3	188094855	0.0829299	2.3686	intron	LPP	na	none	none	none	none	none	none
1	3	na	rs9866135	3	188095287	0.079249	2.34714	intron	LPP	none	none	none	none	none	none	none
1	3	na	rs12485704	3	188109766	0.0689154	2.28162	intron	LPP	none	none	none	none	none	none	none
1	3	na	rs9864529	3	188105056	0.0421993	2.05632	see_above	see_above	see_above	see_above	see_above	see_above	see_above	see_above	see_above
1	3	na	.	3	188087628	0.0378661	2.00731	intron	LPP	.	.	none	none	none	none	present
3	6	config_1	rs2021716	6	90941289	1	13.2042	intron	BACH2	BACH2	naive_T	none	none	none	HUVEC_cells	none
3	6	config_1	rs206916	6	90927728	1	13.2042	intron	BACH2	none	none	none	none	distal_enhancer_like_signature	all_ENCODE	present
3	6	config_1	rs2501720	6	90899561	1	13.2042	intron	BACH2	MDN1	T_helper1	none	none	none	none	none
1	6	na	rs10806425	6	90926612	0.117621	2.50522	intron	BACH2	none	none	none	none	none	HUVEC_cells	present
1	6	na	rs1604830	6	90969221	0.0490275	2.09266	intron	BACH2	BACH2	naive_T	none	none	distal_enhancer_like_signature	none	none
1	6	na	rs11752685	6	90966415	0.0484168	2.08694	intron	BACH2	BACH2	naive_T	none	none	none	HUVEC_cells	none
1	6	na	rs1604831	6	90967197	0.0484168	2.08694	intron	BACH2	BACH2	naive_T	none	none	none	HUVEC_K562_cells	present
1	6	na	rs55881869	6	90968025	0.0442756	2.04622	intron	BACH2	BACH2	naive_T	none	none	none	none	none
1	6	na	rs905670	6	90958502	0.0421083	2.02344	intron	BACH2	BACH2	naive_T	none	none	none	none	none
1	6	na	rs1847472	6	90973159	0.0411458	2.01296	intron	BACH2	BACH2	naive_T	none	none	none	none	none
1	6	na	rs56106243	6	90975990	0.0406244	2.00719	intron	BACH2	BACH2	naive_T	none	none	none	none	none
3	12	config_1	rs7137828	12	111932800	0.955457	4.16052	intron	ATXN2	none	none	ALDH2, LINC01405, TMEM116, ADAM1B, MAPKAPK5	var_tissues	none	none	present
3	12	config_1	rs10774624	12	111833788	1	12.8296	intergenic	LINC02356	none	none	ALDH2, LINC01405, TMEM116, ADAM1B,	var_tissues	none	none	present
3	12	config_1	rs11065979	12	112059557	0.963682	4.25275	intergenic	na	none	none	ALDH2, LINC01405, TMEM116, ADAM1B	var_tissues	none	none	none
1	12	na	rs7137828	12	111932800	0.234441	2.49209	see_above	see_above	see_above	see_above	see_above	see_above	see_above	see_above	see_above
1	12	na	rs597808	12	111973358	0.170504	2.31896	intron	ATXN2	none	none	ALDH2, LINC01405, TMEM116, ADAM1B, MAPKAPK5-AS1	var_tissues	none	none	none
1	12	na	rs3184504	12	111884608	0.157106	2.27646	missense	SH2B3	none	none	ALDH2, LINC01405, TMEM116, ADAM1B, MAPKAPK5-AS1	var_tissues	distal_enhancer_like_signature	HUVEC_cells	present
1	12	na	rs4766578	12	111904371	0.146812	2.24176	intron	ATXN2	none	none	ALDH2, LINC01405, TMEM116, ADAM1B, MAPKAPK5-AS1	var_tissues	none	none	none
1	12	na	rs653178	12	112007756	0.139071	2.21431	intron	ATXN2	none	none	ALDH2, LINC01405, TMEM116, ADAM1B, MAPKAPK5-AS1	var_tissues	none	HSMM_HUVEC_K562_cells	present
1	12	na	rs10774625	12	111910219	0.0932085	2.01799	intron	ATXN2	none	none	ALDH2, LINC01405, TMEM116, ADAM1B, MAPKAPK5-AS1	var_tissues	none	none	none
3	19	config_1	rs12460840	19	52165394	1	13.3527	intergenic	na	none	none	none	none	none	K562_cells	none
3	19	config_1	rs35139016	19	52170901	1	13.3528	intergenic	na	none	none	none	none	non	none	none
3	19	config_1	rs73052877	19	52165997	0.951368	4.6442	intergenic	na	none	none	SIGLEC14,LLNLR-470E3.1,RPL7P1,VSIG10L	WB_var_tissues	none	none	none
1	19	na	rs8112143	19	52204248	0.531781	3.5842	intron	SPACA6	none	none	none	none	none	none	present
1	19	na	rs12974855	19	52189152	0.0468914	2.22087	upstream	SPACA6	none	none	SPACA6,HAS1	WB_var_tissues	none	none	none
3	21a	config_1	rs9784206	21	43823380	1	13.4024	upstream	UBASH3A	TMPRSS3,UBASH3A	T_all,T_var	none	none	proximal_enhancer_like_signature	K562_cells	present
3	21a	config_1	rs9784208	21	43824986	0.551596	3.47846	intron	UBASH3A	TMPRSS3,UBASH3A	T_all,T_var	TMPRSS3	WB	none	K562_cells	present
3	21a	config_1	rs113876354	21	43824924	0.989792	5.0041	intron	UBASH3A	none	none	none	none	proximal_enhancer_like_signature	K562_cells	present
3	21a	config_2	rs9784206	21	43823380	1	13.4024	see_above	see_above	see_above	see_above	see_above	see_above	see_above	see_above	see_above
3	21a	config_2	rs113876354	21	43824924	0.989792	5.0041	see_above	see_above	see_above	see_above	see_above	see_above	see_above	see_above	see_above
3	21a	config_2	rs9325635	21	43823289	0.209659	2.8304	upstream	UBASH3A	TMPRSS3,UBASH3A	T_all,T_var	none	none	proximal_enhancer_like_signature	K562_cells	present
3	21a	config_3	rs9784206	21	43823380	1	13.4024	see_above	see_above	see_above	see_above	see_above	see_above	see_above	see_above	see_above
3	21a	config_3	rs113876354	21	43824924	0.989792	5.0041	see_above	see_above	see_above	see_above	see_above	see_above	see_above	see_above	see_above
3	21a	config_3	rs11909987	21	43822402	0.142757	.62848	upstream	UBASH3A	TMPRSS3,UBASH3A	T_all,T_var	none	none	none	K562_cells	present
3	21a	config_4	rs9784206	21	43823380	1	13.4024	see_above	see_above	see_above	see_above	see_above	see_above	see_above	see_above	see_above
3	21a	config_4	rs113876354	21	43824924	0.989792	5.0041	see_above	see_above	see_above	see_above	see_above	see_above	see_above	see_above	see_above
3	21a	config_4	rs9976888	21	43822711	0.0745927	2.31318	upstream	UBASH3A	TMPRSS3,UBASH3A	T_all,T_var	none	none	none	K562_cells	present
1	21a	na	rs11203203	21	43836186	0.625159	3.80067	intron	UBASH3A	TMPRSS3	T_all	none	none	none	GM12878_cells	present
1	21a	na	rs80054410	21	43836010	0.246347	3.0929	intron	UBASH3A	TMPRSS3	T_all	none	none	proximal_enhancer_like_signature	GM12878_NHLF_cells	present
1	21a	na	rs9981624	21	43825722	0.0517756	2.31574	intron	UBASH3A	TMPRSS3	T_all	none	none	none	none	none
1	21a	na	rs11203202	21	43825357	0.0299535	2.06818	intron	UBASH3A	TMPRSS3	T_all	none	none	none	none	none
3	21b	config_1	rs762429	21	45853469	1	13.2749	intron	TRPM2	none	none	none	none	none	none	none
3	21b	config_1	rs73377622	21	45854053	0.999999	9.20794	intron	TRPM2	none	none	none	none	nnoe	none	present
3	21b	config_1	rs74203920	21	45714294	0.999776	6.92428	missense	AIRE	none	none	none	none	none	none	present
1	21b	na	rs74203920	21	45714294	1	11.9815	see_above	see_above	see_above	see_above	see_above	see_above	see_above	see_above	see_above
